# Supplementary material for: Alleviation of Collagen-Induced Arthritis by Crotonoside through Modulation of Dendritic Cell Differentiation and Activation
Source: Plants (Basel). 2020 Nov 10;9(11):1535. doi: 10.3390/plants9111535 (PMC7698099; doi:10.3390/plants9111535)
Supplement: Supplementary file 1 [file plants-09-01535-s001.zip]

Archive with 6 entries (5 files):
- plants-994285-supplementary-proof/
- plants-994285-supplementary-proof/supplementary Figures.docx
- plants-994285-supplementary-proof/Suppl_Fig1.png
- plants-994285-supplementary-proof/Suppl_Fig2.png
- plants-994285-supplementary-proof/Suppl_Fig3.png
- plants-994285-supplementary-proof/Suppl_Fig4.png
